# Supplementary material for: National Trends in Prevalence of Depression in Men and Women with Chronic Obstructive Pulmonary Disease Hospitalized in Spain, 2016–2020
Source: J Clin Med. 2022 Oct 27;11(21):6337. doi: 10.3390/jcm11216337 (PMC9655616; doi:10.3390/jcm11216337)
Supplement: Supplementary file 1 [file jcm-11-06337-s001.zip]

Archive with 1 entries (1 files):
- jcm-1957432-supplementary.pdf
